# Supplementary material for: Correction: Integrated Taxonomy Reveals Hidden Diversity in Northern Australian Fishes: A New Species of Seamoth (Genus Pegasus)
Source: PLoS One. 2021 May 7;16(5):e0251680. doi: 10.1371/journal.pone.0251680 (PMC8104372; doi:10.1371/journal.pone.0251680)
Supplement: S2 Table — (XLSX) [file pone.0251680.s001.xlsx]

## Sheet: Sheet1
S2 Table. Genetic sample information.
Species	GenBank # for 16S rRNA	GenBank # for COI	Genetic sample #	Tissue type	Storage	Registration number
P. tetrabelos	KP796190	KP796214	GT 7814	muscle	frozen	CSIRO H 7665-01
P. tetrabelos	KP796191	KP796215	GT 7815	muscle	frozen	CSIRO H 7491-03
P. tetrabelos	KP796192	KP796216	GT 7816	muscle	frozen	CSIRO H 7666-01
P. tetrabelos	KP796193	KP796217	GT 7817	muscle	frozen	CSIRO H 7666-01
P. tetrabelos	KP796194	KP796218	GT 7818	muscle	frozen	CSIRO H 6553-03
P. tetrabelos	KP796195	KP796219	GT 7819	muscle	frozen	CSIRO H 7667-02
P. tetrabelos	KP796196	KP796220	GT 7820	muscle	frozen	CSIRO H 7667-01
P. tetrabelos	KP796197	KP796221	GT 7821	muscle	frozen	CSIRO H 7668-01
P. tetrabelos	KP796198	KP796222	GT 7822	muscle	frozen	CSIRO H 6543-03
P. tetrabelos	KP796199	KP796223	GT 7823	muscle	frozen	USNM 434842
P. volitans	KP796200	KP796224	GT 7824	muscle	frozen	CSIRO H 7665-02
P. volitans	KP796201	KP796225	GT 7825	muscle	frozen	CSIRO H 7669-01
P. volitans	KP796202	KP796226	GT 7826	muscle	frozen	CSIRO H 7669-01
P. volitans	KP796203	KP796227	GT 7827	muscle	frozen	CSIRO H 6738-04
P. volitans	KP796204	KP796228	GT 7828	muscle	frozen	CSIRO H 6738-04
P. volitans	KP796205	KP796229	GT 7829	muscle	frozen	CSIRO H 6513-03
P. volitans	KP796206	KP796230	GT 7830	muscle	frozen	not retained
P. volitans	KP796207	KP796231	GT 7831	muscle	frozen	CSIRO H 6548-06
P. volitans	KP796208	KP796232	GT 7832	muscle	frozen	CSIRO H 6510-03
P. volitans	KP796209	KP796233	GT 7833	muscle	frozen	CSIRO H 6914-03
P. volitans	KP796210	KP796234	GT 7834	muscle	frozen	CSIRO H 6649-02
P. volitans	KP796211	KP796235	GT 7835	muscle	frozen	CSIRO H 6146-07
P. volitans	KP796212	KP796236	GT 7836	muscle	frozen	USNM 434843
P. volitans	KP796213	KP796237	GT 7837	muscle	frozen	CSIRO H 6710-03
